# Supplementary material for: What Intentions and Interesting Information Can Attract Consumers to Scan QR Code While Buying Eggs?
Source: Foods. 2022 Apr 27;11(9):1259. doi: 10.3390/foods11091259 (PMC9102952; doi:10.3390/foods11091259)
Supplement: Supplementary file 1 [file foods-11-01259-s001.zip]

Archive with 1 entries (1 files):
- foods-1669170-supplementary.pdf
